# Supplementary material for: Effects of Diazinon Exposure on Urinary Shedding of Leptospira interrogans Serogroup Hebdomadis in Mice
Source: Toxics. 2023 Apr 11;11(4):361. doi: 10.3390/toxics11040361 (PMC10141796; doi:10.3390/toxics11040361)
Supplement: Supplementary file 1 [file toxics-11-00361-s001.zip]

Archive with 1 entries (1 files):
- toxics-2227406-supplementary.xlsx
