# Supplementary material for: Effects of Diazinon Exposure on Urinary Shedding of Leptospira interrogans Serogroup Hebdomadis in Mice
Source: Toxics. 2023 Apr 11;11(4):361. doi: 10.3390/toxics11040361 (PMC10141796; doi:10.3390/toxics11040361)
Supplement: Supplementary file 1 [file toxics-11-00361-s001.zip › toxics-2227406-supplementary.xlsx]

## Sheet: Table S1
	Table S1. Sequences of primers used for real-time PCR.
	Gene	Primer sequence (5' - 3')		Amplification effeicincy (%)
		Forward	Reverse
	RPL18	ATGATGTGCGGATTCTGGAAG	CCTGGGGCCTTGCCAAAAT	96.63
	GAPDH	AGGTCGGTGTGAACGGATTTG	GGGGTCGTTGATGGCAACA	95.27
	β-actin	GTGACGTTGACATCCGTAAAGA	GCCGGACTCATCGTACTCC	96.39
	β-2-microglobulin	TTCTGGTGCTTGTCTCACTGA	CAGTATGTTCGGCTTCCCATTC	97.28
	IL-1β	GAAATGCCACCTTTTGACAGTG	TGGATGCTCTCATCAGGACAG	101.23
	IL-2	TGAGCAGGATGGAGAATTACAGG	GTCCAAGTTCATCTTCTAGGCAC	103.21
	IL-4	GGTCTCAACCCCCAGCTAGT	GCCGATGATCTCTCTCAAGTGAT	96.91
	IL-6	TCTATACCACTTCACAAGTCGGA	GAATTGCCATTGCACAACTCTTT	96.20
	TNF-α	CAGGCGGTGCCTATGTCTC	CGATCACCCCGAAGTTCAGTAG	97.46
	TNF-β	TTCTCCGACATGGCTTCTCTT	TGGAAGGGGTATTGGGAGGAA	98.37
	IFN-γ	GCCACGGCACAGTCATTGA	TGCTGATGGCCTGATTGTCTT	98.76
	TGF-β	CCACCTGCAAGACCATCGAC	CTGGCGAGCCTTAGTTTGGAC	96.03
	MIP-1	CTCCCAGCCAGGTGTCATTTT	CTTGGACCCAGGTCTCTTTGG	101.87
	IP-10	CCAAGTGCTGCCGTCATTTTC	GGCTCGCAGGGATGATTTCAA	97.63
	Leptospira 16S rRNA	CCCGCGTCCGATTAG	TCCATTGTGGCCGAACAC	102.34

## Sheet: Table S2
	Table S2. Multiple-reaction monitoring (MRM) for mass specrtrometry
	Compound	Precursor ion	Product ion	CE	Polarity
	DZN	305.01	169.2	24	Positive
			96.8	36
	IMP	153.01	84.0	20	Positive
			43.2	32
	RT: Retention time, CE: Collision energy

## Sheet: Table S3
	Table S3. Recovery rate and matrix effect of DZN and IM|P in kidney, urine, and EMJH medium (n = 5)
			Kidney	Urine	EMJH medium
	DZN	Recovery rate (%)	84.32 ± 3.21	85.08 ± 5.44	89.66 ± 3.44
		Matrix effect (%)	93.14 ± 2.22	91.31 ± 1.98	94.95 ± 2.26
	IMP	Recovery rate (%)	85.21 ± 3.56	96.21 ± 3.32	86.71 ± 4.97
		Matrix effect (%)	99.53 ± 2.54	81.77 ± 1.11	98.65 ± 3.72
		Each value is represented as mean ± SD.

## Sheet: Table S4
	Table S4. Concentrations of DZN and IMP before and after 5 days of in vitro viability assay
		DZN				IMP
	Nominal concentration (ppm)	250	15.6	7.8	1.95	250	15.6	7.8	1.95
	Concentration before assay (ppm)	258.9	14.67	6.92	2.03	254.5	14.46	7.11	1.81
	Concentration after assay (ppm)	252.6	15.69	6.14	1.98	252.6	15.60	6.59	1.71
	Before / After assay ration (%)	102.494	93.499	112.704	102.525	100.752	92.6923	107.891	105.848
